# Supplementary material for: Modifiable and Non-Modifiable Predictors of Exercise Capacity in Stroke Survivors: A Systematic Review
Source: Healthcare (Basel). 2026 Feb 3;14(3):382. doi: 10.3390/healthcare14030382 (PMC12897659; doi:10.3390/healthcare14030382)
Supplement: Supplementary file 1 [file healthcare-14-00382-s001.zip]

Archive with 1 entries (1 files):
- healthcare-4080087-supplementary.pdf
